# Supplementary material for: Regulation of Immune Checkpoint Antigen CD276 (B7-H3) on Human Placenta-Derived Mesenchymal Stromal Cells in GMP-Compliant Cell Culture Media
Source: Int J Mol Sci. 2023 Nov 16;24(22):16422. doi: 10.3390/ijms242216422 (PMC10671289; doi:10.3390/ijms242216422)
Supplement: Supplementary file 1 [file ijms-24-16422-s001.zip]

Archive with 1 entries (1 files):
- ijms-2680858-supplementary.pdf
